# Supplementary material for: Association of Polymorphisms in Candidate Genes with the Litter Size in Two Sheep Breeds
Source: Animals (Basel). 2019 Nov 12;9(11):958. doi: 10.3390/ani9110958 (PMC6912326; doi:10.3390/ani9110958)
Supplement: Supplementary file 1 [file animals-09-00958-s001.zip]

Archive with 4 entries (3 files):
- add_upload_Animals/
- add_upload_Animals/Table S1.docx
- add_upload_Animals/Table S2.docx
- add_upload_Animals/Table S3 .docx
